# Supplementary material for: Morphology, morphogenesis, and multigene phylogeny of Stichotricha koreana sp. nov. (Alveolata, Ciliophora, Hypotricha): taxonomic implications for the family Chaetospiridae Jankowski in Small & Lynn, 1985
Source: Zookeys. 2026 Apr 2;1275:345–73. doi: 10.3897/zookeys.1275.181694 (PMC13066933; doi:10.3897/zookeys.1275.181694)
Supplement: XML Treatment for Chaetospiridae [file zookeys.1275.181694-treatment1.xml]

<!DOCTYPE tp:taxon-treatment
  PUBLIC "-//TaxonX//DTD Taxonomic Treatment Publishing DTD v0 20100105//EN" "tax-treatment-NSO.dtd">
<tp:taxon-treatment xmlns:tp="http://www.plazi.org/taxpub"><tp:treatment-meta><kwd-group><label>Taxon classification</label><kwd>
                <named-content content-type="kingdom">Animalia</named-content>
              </kwd><kwd>
                <named-content content-type="order">Stichotrichida</named-content>
              </kwd><kwd>
                <named-content content-type="family">Chaetospiridae</named-content>
              </kwd></kwd-group><mixed-citation publication-type="journal"><person-group><name><surname>Bharti</surname><given-names>Daizy</given-names></name><name><surname>Kumar</surname><given-names>Santosh</given-names></name><name><surname>Omar</surname><given-names>Atef</given-names></name><name><surname>Jung</surname><given-names>Jae-Ho</given-names></name></person-group><article-title>Morphology, morphogenesis, and multigene phylogeny of <italic><tp:taxon-name><tp:taxon-name-part taxon-name-part-type="genus" reg="Stichotricha">Stichotricha</tp:taxon-name-part> <tp:taxon-name-part taxon-name-part-type="species" reg="koreana">koreana</tp:taxon-name-part></tp:taxon-name></italic> sp. nov. (<tp:taxon-name><tp:taxon-name-part taxon-name-part-type="infrakingdom" reg="Alveolata">Alveolata</tp:taxon-name-part></tp:taxon-name>, <tp:taxon-name><tp:taxon-name-part taxon-name-part-type="phylum" reg="Ciliophora">Ciliophora</tp:taxon-name-part></tp:taxon-name>, <tp:taxon-name><tp:taxon-name-part taxon-name-part-type="suborder" reg="Hypotricha">Hypotricha</tp:taxon-name-part></tp:taxon-name>): taxonomic implications for the family <tp:taxon-name><tp:taxon-name-part taxon-name-part-type="family" reg="Chaetospiridae">Chaetospiridae</tp:taxon-name-part></tp:taxon-name> Jankowski in Small &amp; Lynn, 1985</article-title><source>Zookeys</source><day>02</day><month>04</month><year>2026</year><volume>1275</volume><fpage>345</fpage><lpage>373</lpage><pub-id pub-id-type="doi">10.3897/zookeys.1275.181694</pub-id></mixed-citation></tp:treatment-meta><tp:nomenclature><label>Family</label><tp:taxon-name><object-id xmlns:xlink="http://www.w3.org/1999/xlink" content-type="arpha" xlink:type="simple">D7BDA5C5-ABA7-5134-9FE2-C885DEFA1A02</object-id>
                    		<tp:taxon-name-part taxon-name-part-type="family" reg="Chaetospiridae">Chaetospiridae</tp:taxon-name-part>
                    	</tp:taxon-name><tp:taxon-authority>Jankowski in Small &amp; Lynn, 1985</tp:taxon-authority></tp:nomenclature><tp:treatment-sec sec-type="Improved diagnosis"><title>Improved diagnosis.</title><p>Non-dorsomarginalian <tp:taxon-name><tp:taxon-name-part taxon-name-part-type="subclass" reg="Hypotrichia">Hypotrichia</tp:taxon-name-part></tp:taxon-name> with flask-shaped and distinctly spiraled body. Lorica usually present. Oral apparatus gonostomatid, i.e., with adoral zone extending along left margin of narrow neck-like region, paroral and endoral stichomonad, paroral basal bodies more widely spaced than those of endoral. Frontal and parabuccal cirri present or absent. Two frontoventral and two marginal cirral rows. Pretransverse and transverse cirri absent. Caudal cirri present or absent. Frontoventral, marginal, and dorsal kinety rows originate at two levels through ‘within-row’ anlagen formation.</p></tp:treatment-sec><tp:treatment-sec sec-type="Genera included"><title>Genera included.</title><p><italic><tp:taxon-name><tp:taxon-name-part taxon-name-part-type="genus" reg="Chaetospira">Chaetospira</tp:taxon-name-part></tp:taxon-name></italic> Lachmann, 1856 and <italic><tp:taxon-name><tp:taxon-name-part taxon-name-part-type="genus" reg="Stichotricha">Stichotricha</tp:taxon-name-part></tp:taxon-name></italic> Perty, 1849.</p></tp:treatment-sec></tp:taxon-treatment>
