# Supplementary material for: Morphology, morphogenesis, and multigene phylogeny of Stichotricha koreana sp. nov. (Alveolata, Ciliophora, Hypotricha): taxonomic implications for the family Chaetospiridae Jankowski in Small & Lynn, 1985
Source: Zookeys. 2026 Apr 2;1275:345–73. doi: 10.3897/zookeys.1275.181694 (PMC13066933; doi:10.3897/zookeys.1275.181694)
Supplement: XML Treatment for Stichotricha koreana [file zookeys.1275.181694-treatment2.xml]

<!DOCTYPE tp:taxon-treatment
  PUBLIC "-//TaxonX//DTD Taxonomic Treatment Publishing DTD v0 20100105//EN" "tax-treatment-NSO.dtd">
<tp:taxon-treatment xmlns:tp="http://www.plazi.org/taxpub"><tp:treatment-meta><kwd-group><label>Taxon classification</label><kwd>
                <named-content content-type="kingdom">Animalia</named-content>
              </kwd><kwd>
                <named-content content-type="order">Stichotrichida</named-content>
              </kwd><kwd>
                <named-content content-type="family">Spirofilidae</named-content>
              </kwd></kwd-group><mixed-citation publication-type="journal"><person-group><name><surname>Bharti</surname><given-names>Daizy</given-names></name><name><surname>Kumar</surname><given-names>Santosh</given-names></name><name><surname>Omar</surname><given-names>Atef</given-names></name><name><surname>Jung</surname><given-names>Jae-Ho</given-names></name></person-group><article-title>Morphology, morphogenesis, and multigene phylogeny of <italic><tp:taxon-name><tp:taxon-name-part taxon-name-part-type="genus" reg="Stichotricha">Stichotricha</tp:taxon-name-part> <tp:taxon-name-part taxon-name-part-type="species" reg="koreana">koreana</tp:taxon-name-part></tp:taxon-name></italic> sp. nov. (<tp:taxon-name><tp:taxon-name-part taxon-name-part-type="infrakingdom" reg="Alveolata">Alveolata</tp:taxon-name-part></tp:taxon-name>, <tp:taxon-name><tp:taxon-name-part taxon-name-part-type="phylum" reg="Ciliophora">Ciliophora</tp:taxon-name-part></tp:taxon-name>, <tp:taxon-name><tp:taxon-name-part taxon-name-part-type="suborder" reg="Hypotricha">Hypotricha</tp:taxon-name-part></tp:taxon-name>): taxonomic implications for the family <tp:taxon-name><tp:taxon-name-part taxon-name-part-type="family" reg="Chaetospiridae">Chaetospiridae</tp:taxon-name-part></tp:taxon-name> Jankowski in Small &amp; Lynn, 1985</article-title><source>Zookeys</source><day>02</day><month>04</month><year>2026</year><volume>1275</volume><fpage>345</fpage><lpage>373</lpage><pub-id pub-id-type="doi">10.3897/zookeys.1275.181694</pub-id></mixed-citation></tp:treatment-meta><tp:nomenclature><tp:taxon-name><object-id xmlns:xlink="http://www.w3.org/1999/xlink" content-type="arpha" xlink:type="simple">4FC9BDE6-44CB-5D6A-935D-2999741BD407</object-id>
                    		<tp:taxon-name-part taxon-name-part-type="genus" reg="Stichotricha">Stichotricha</tp:taxon-name-part> <tp:taxon-name-part taxon-name-part-type="species" reg="koreana">koreana</tp:taxon-name-part>
                    	
                    		<object-id xmlns:xlink="http://www.w3.org/1999/xlink" content-type="zoobank" xlink:type="simple">https://zoobank.org/BBC357E1-A27F-4EF5-936B-2B844E48A4E6</object-id>
                    	</tp:taxon-name><tp:taxon-status xmlns:xlink="http://www.w3.org/1999/xlink" xlink:type="simple">sp. nov.</tp:taxon-status><xref ref-type="fig" rid="F1">Figs 1</xref><xref ref-type="fig" rid="F2">, 2</xref><xref ref-type="fig" rid="F3">, 3</xref><xref ref-type="fig" rid="F4">, 4</xref><xref ref-type="fig" rid="F5">, 5</xref><xref ref-type="fig" rid="F6">, 6</xref><xref ref-type="fig" rid="F7">, 7</xref><xref ref-type="fig" rid="F8">, 8</xref><xref ref-type="fig" rid="F9">, 9</xref><xref ref-type="table" rid="T1">; Table 1</xref></tp:nomenclature><tp:treatment-sec sec-type="Diagnosis"><title>Diagnosis.</title><p>Body size 172–217 × 42–62 µm in vivo. Body slender and elongate. Cell inhabiting a cylindrical, gelatinous lorica. Two macronuclear nodules and two to five micronuclei. Adoral zone occupying ~ 58% of body length, composed of 71–94 membranelles. Endoral ~ 30% shorter than paroral anteriorly. Two frontal and one or two buccal cirri. Parabuccal row in narrowed anterior region, composed of 6–12 cirri. Left frontoventral row composed of 57–74 and right row of 55–75 cirri. Left marginal cirral row composed of 46–57, right row of 43–59 cirri. Three bipolar dorsal kineties, each with one caudal cirrus posteriorly.</p></tp:treatment-sec><tp:treatment-sec sec-type="Type locality"><title>Type locality.</title><p>Temporary puddle (after rainfall) on a footpath (Baugil) behind the Kangwon National University, Gangneung-si, Korea (<named-content xmlns:xlink="http://www.w3.org/1999/xlink" content-type="dwc:verbatimCoordinates" xlink:type="simple">37°46'27.80"N, 128°51'54.00"E</named-content>).</p></tp:treatment-sec><tp:treatment-sec sec-type="Type material"><title>Type material.</title><p>The protargol slide (NNIBRPR27999) with the holotype specimen (Figs <xref ref-type="fig" rid="F1">1C</xref>, <xref ref-type="fig" rid="F1">1D</xref>, <xref ref-type="fig" rid="F3">3A</xref>, <xref ref-type="fig" rid="F3">3B</xref>) and two paratype slides (NNIBRPR28000, NNIBRPR28001) have been deposited at the Nakdonggang National Institute of Biological Resources, Korea. The holotype and paratype specimens have been marked by black ink circles on the back of the slides. Additionally, five other paratype slides (GUC007031, GUC007032, GUC007035, GUC007047, and GUC007048) have been deposited in Jung lab (J.-H. Jung) at the Kangwon National University.</p><fig id="F1" position="float" orientation="portrait"><object-id xmlns:xlink="http://www.w3.org/1999/xlink" content-type="doi" xlink:type="simple">10.3897/zookeys.1275.181694.figure1</object-id><object-id xmlns:xlink="http://www.w3.org/1999/xlink" content-type="arpha" xlink:type="simple">E933CD19-61EA-56A7-BADA-ACA8E2F7996C</object-id><label>Figure 1.</label><caption><p>Line drawings of <italic><tp:taxon-name><tp:taxon-name-part taxon-name-part-type="genus" reg="Stichotricha">Stichotricha</tp:taxon-name-part> <tp:taxon-name-part taxon-name-part-type="species" reg="koreana">koreana</tp:taxon-name-part></tp:taxon-name></italic> sp. nov. from life (<bold>A, B</bold>) and after protargol impregnation (<bold>C, D</bold>). <bold>A</bold>. Ventral view of a representative specimen, length 194 µm; <bold>B</bold>. Specimen within lorica; <bold>C, D</bold>. Ventral (<bold>C</bold>) and dorsal (<bold>D</bold>) view of the holotype specimen. Note the long narrow anterior portion of body, monokinetid paroral membrane, ciliary rows making ~ half to one body turn, and three bipolar dorsal kineties. The arrowhead in (<bold>D</bold>) indicates the presence of 2–4 bristles between kineties 2 and 3. Abbreviations: <abbrev xmlns:xlink="http://www.w3.org/1999/xlink" xlink:title="adoral zone of membranelles" xlink:type="simple">AZM</abbrev>, adoral zone of membranelles; <abbrev xmlns:xlink="http://www.w3.org/1999/xlink" xlink:title="buccal cirrus" xlink:type="simple">BC</abbrev>, buccal cirrus; <abbrev xmlns:xlink="http://www.w3.org/1999/xlink" xlink:title="caudal cirri" xlink:type="simple">CC</abbrev>, caudal cirri; <abbrev xmlns:xlink="http://www.w3.org/1999/xlink" xlink:title="dorsal kineties 1" xlink:type="simple">DK1</abbrev>–3, dorsal kineties 1–3; E, endoral membrane; <abbrev xmlns:xlink="http://www.w3.org/1999/xlink" xlink:title="frontal cirri" xlink:type="simple">FC1, 2</abbrev>, frontal cirri; <abbrev xmlns:xlink="http://www.w3.org/1999/xlink" xlink:title="left frontoventral row" xlink:type="simple">LVR</abbrev>, left frontoventral row; <abbrev xmlns:xlink="http://www.w3.org/1999/xlink" xlink:title="left marginal row" xlink:type="simple">LM</abbrev>, left marginal row; <abbrev xmlns:xlink="http://www.w3.org/1999/xlink" xlink:title="macronuclear nodules" xlink:type="simple">MA</abbrev>, macronuclear nodules; <abbrev xmlns:xlink="http://www.w3.org/1999/xlink" xlink:title="micronuclei" xlink:type="simple">MI</abbrev>, micronuclei; P, paroral membrane; <abbrev xmlns:xlink="http://www.w3.org/1999/xlink" xlink:title="parabuccal cirral row" xlink:type="simple">PBR</abbrev>, parabuccal cirral row; <abbrev xmlns:xlink="http://www.w3.org/1999/xlink" xlink:title="pharyngeal fibers" xlink:type="simple">PF</abbrev>, pharyngeal fibers; <abbrev xmlns:xlink="http://www.w3.org/1999/xlink" xlink:title="right marginal row" xlink:type="simple">RM</abbrev>, right marginal row; <abbrev xmlns:xlink="http://www.w3.org/1999/xlink" xlink:title="right frontoventral row" xlink:type="simple">RVR</abbrev>, right frontoventral row. Scale bars: 50 µm.</p></caption><graphic xmlns:xlink="http://www.w3.org/1999/xlink" xlink:href="zookeys-1275-345_article-181694__-g001.jpg" id="oo_1579023.jpg" position="float" orientation="portrait" xlink:type="simple"><uri content-type="original_file" xlink:type="simple">https://binary.pensoft.net/fig/1579023</uri></graphic></fig></tp:treatment-sec><tp:treatment-sec sec-type="Etymology"><title>Etymology.</title><p>The species-group name <italic>koreana</italic> refers to the country where the species was discovered.</p></tp:treatment-sec><tp:treatment-sec sec-type="Description"><title>Description.</title><p>Body size in vivo 172–217 × 42–62 µm (on average 194 × 52 µm) and 136–170 × 36–55 µm after protargol impregnation. Length:width ratio 3.0–4.5:1 in vivo (on average 3.8:1) and 2.9–4.1:1 (on average 3.4:1) after protargol impregnation (Figs <xref ref-type="fig" rid="F1">1A</xref>, <xref ref-type="fig" rid="F1">1C</xref>, <xref ref-type="fig" rid="F1">1D</xref>, <xref ref-type="fig" rid="F2">2A–D</xref>, <xref ref-type="fig" rid="F3">3A–G</xref>, <xref ref-type="fig" rid="F4">4A</xref>, <xref ref-type="fig" rid="F4">4B</xref>; Table <xref ref-type="table" rid="T1">1</xref>). Body slender to elongate fusiform, mid-body circular in cross section. Anterior body portion narrow and slightly dorsally curved bearing more than half of the adoral zone of membranelles (<abbrev xmlns:xlink="http://www.w3.org/1999/xlink" xlink:title="adoral zone of membranelles" xlink:type="simple">AZM</abbrev>); mid-body with slightly to distinctly convex margins; posterior end rounded (Figs <xref ref-type="fig" rid="F1">1A</xref>, <xref ref-type="fig" rid="F1">1C</xref>, <xref ref-type="fig" rid="F1">1D</xref>, <xref ref-type="fig" rid="F2">2A–H</xref>, <xref ref-type="fig" rid="F3">3A–H</xref>, <xref ref-type="fig" rid="F4">4A</xref>, <xref ref-type="fig" rid="F4">4B</xref>). Cell flexible and slightly contractile (Figs <xref ref-type="fig" rid="F2">2A–H</xref>). Nuclear apparatus consisting of two widely separated macronuclear nodules and two to five micronuclei, located in the second and fourth quarters of the body, slightly left of mid-line. Macronuclear nodules ellipsoidal, ~ 18 × 9 µm in protargol preparations, each containing numerous nucleoli. Micronuclei spherical, usually attached to macronuclear nodules ~ 2.3 × 2.1 µm in protargol preparations (Figs <xref ref-type="fig" rid="F1">1A</xref>, <xref ref-type="fig" rid="F1">1D</xref>, <xref ref-type="fig" rid="F2">2D</xref>, <xref ref-type="fig" rid="F2">2F</xref>, <xref ref-type="fig" rid="F2">2G</xref>, <xref ref-type="fig" rid="F2">2I</xref>, <xref ref-type="fig" rid="F3">3B–F</xref>, <xref ref-type="fig" rid="F4">4A</xref>; Table <xref ref-type="table" rid="T1">1</xref>). Contractile vacuole near mid-body at left body margin; collecting canals extending to near both body ends (Figs <xref ref-type="fig" rid="F1">1A</xref>, <xref ref-type="fig" rid="F2">2B</xref>, <xref ref-type="fig" rid="F2">2E</xref>). Cortical granules absent; numerous subpellicular mitochondria present (Fig. <xref ref-type="fig" rid="F2">2H</xref>). Cytoplasm colorless, containing small refractive crystals and few fat droplets (Figs <xref ref-type="fig" rid="F1">1A</xref>, <xref ref-type="fig" rid="F2">2G</xref>, <xref ref-type="fig" rid="F2">2I</xref>). Food vacuoles containing bacteria (Figs <xref ref-type="fig" rid="F1">1A</xref>, <xref ref-type="fig" rid="F2">2D</xref>, <xref ref-type="fig" rid="F2">2G</xref>, <xref ref-type="fig" rid="F2">2I</xref>). Cells inhabit yellowish, granular, translucent gelatinous loricae, 100–140 µm wide in vivo, often branched (Figs <xref ref-type="fig" rid="F1">1B</xref>, <xref ref-type="fig" rid="F2">2A</xref>, <xref ref-type="fig" rid="F2">2B</xref>). Cells move forward and backward within the lorica, often escaping by swimming moderately fast while rotating around the longitudinal axis. Multiple loricae usually attach together forming a colony and occasionally connect at their bases.</p><fig id="F2" position="float" orientation="portrait"><object-id xmlns:xlink="http://www.w3.org/1999/xlink" content-type="doi" xlink:type="simple">10.3897/zookeys.1275.181694.figure2</object-id><object-id xmlns:xlink="http://www.w3.org/1999/xlink" content-type="arpha" xlink:type="simple">B546C8D5-AD21-5DAD-B6AB-DEF16A249CF8</object-id><label>Figure 2.</label><caption><p>Photomicrographs of <italic><tp:taxon-name><tp:taxon-name-part taxon-name-part-type="genus" reg="Stichotricha">Stichotricha</tp:taxon-name-part> <tp:taxon-name-part taxon-name-part-type="species" reg="koreana">koreana</tp:taxon-name-part></tp:taxon-name></italic> sp. nov. from life under the <abbrev xmlns:xlink="http://www.w3.org/1999/xlink" xlink:title="differential interference contrast" xlink:type="simple">DIC</abbrev> illumination. <bold>A, B</bold>. Specimens in tube-like lorica; arrowheads mark lorica margin; <bold>C, D</bold>. Ventral views of specimens showing body shape; <bold>E</bold>. Dorsal view showing the contractile vacuole and dorsal bristles; <bold>F, G</bold>. Ventral views showing the adoral zone of membranelles similar to that of the gonostomatids, i.e., straight extending along narrow portion of body with proximal end curved toward mid-body; <bold>H</bold>. Ventral view showing details of paroral membrane and ventral ciliary rows; arrowhead points to sub-pellicular mitochondria (?) covering entire cell; <bold>I</bold>. Dorsal view of a specimen pressed by coverslip, revealing cytoplasmic crystals, macronuclear nodules, and numerous food vacuoles. Abbreviations: <abbrev xmlns:xlink="http://www.w3.org/1999/xlink" xlink:title="adoral zone of membranelles" xlink:type="simple">AZM</abbrev>, adoral zone of membranelles; C, crystals; <abbrev xmlns:xlink="http://www.w3.org/1999/xlink" xlink:title="coefficient of variation in %" xlink:type="simple">CV</abbrev>, contractile vacuole; DK, dorsal kineties; E, endoral membrane; FC, frontal cirrus; FV, food vacuole; <abbrev xmlns:xlink="http://www.w3.org/1999/xlink" xlink:title="left marginal row" xlink:type="simple">LM</abbrev>, left marginal row; <abbrev xmlns:xlink="http://www.w3.org/1999/xlink" xlink:title="macronuclear nodules" xlink:type="simple">MA</abbrev>, macronuclear nodules; P, paroral membrane; <abbrev xmlns:xlink="http://www.w3.org/1999/xlink" xlink:title="pharyngeal fibers" xlink:type="simple">PF</abbrev>, pharyngeal fibers. Scale bars: 50 µm (<bold>A–E, I</bold>) and 20 µm (<bold>F–H</bold>).</p></caption><graphic xmlns:xlink="http://www.w3.org/1999/xlink" xlink:href="zookeys-1275-345_article-181694__-g002.jpg" id="oo_1579024.jpg" position="float" orientation="portrait" xlink:type="simple"><uri content-type="original_file" xlink:type="simple">https://binary.pensoft.net/fig/1579024</uri></graphic></fig><fig id="F3" position="float" orientation="portrait"><object-id xmlns:xlink="http://www.w3.org/1999/xlink" content-type="doi" xlink:type="simple">10.3897/zookeys.1275.181694.figure3</object-id><object-id xmlns:xlink="http://www.w3.org/1999/xlink" content-type="arpha" xlink:type="simple">2FC215C2-16D2-5CB0-A42B-ED32194BE01F</object-id><label>Figure 3.</label><caption><p>Photomicrograph of <italic><tp:taxon-name><tp:taxon-name-part taxon-name-part-type="genus" reg="Stichotricha">Stichotricha</tp:taxon-name-part> <tp:taxon-name-part taxon-name-part-type="species" reg="koreana">koreana</tp:taxon-name-part></tp:taxon-name></italic> sp. nov. after protargol impregnation (<bold>A–F</bold>) and scanning electron microscopy (<bold>G–I</bold>). <bold>A–F</bold>. Ventral and dorsal views of the holotype (<bold>A, B</bold>) and paratype specimens (<bold>C–F</bold>) showing ciliature and nuclear apparatus, long narrow anterior body portion, and the distal portion of adoral zone of membranelles containing three or four membranelles is curved rightwards. Arrowhead in (<bold>A</bold>) points to buccal cirrus; <bold>G</bold>. Ventral view showing details of body shape, ciliature, and buccal cavity; <bold>H</bold>. Ventral view of the narrow region, showing the adoral zone and cirri in frontal region; arrowhead points to buccal cirrus; <bold>I</bold>. Dorsolateral view of posterior portion, showing dorsal kineties and caudal cirri (arrowheads). Abbreviations: <abbrev xmlns:xlink="http://www.w3.org/1999/xlink" xlink:title="adoral zone of membranelles" xlink:type="simple">AZM</abbrev>, Adoral zone of membranelles; <abbrev xmlns:xlink="http://www.w3.org/1999/xlink" xlink:title="caudal cirri" xlink:type="simple">CC</abbrev>, caudal cirrus; <abbrev xmlns:xlink="http://www.w3.org/1999/xlink" xlink:title="dorsal kineties 1" xlink:type="simple">DK1</abbrev>-3, dorsal kineties 1-3; E, endoral membrane; <abbrev xmlns:xlink="http://www.w3.org/1999/xlink" xlink:title="frontal cirri" xlink:type="simple">FC1, 2</abbrev>, frontal cirri; <abbrev xmlns:xlink="http://www.w3.org/1999/xlink" xlink:title="left frontoventral row" xlink:type="simple">LVR</abbrev>, left frontoventral row; <abbrev xmlns:xlink="http://www.w3.org/1999/xlink" xlink:title="left marginal row" xlink:type="simple">LM</abbrev>, left marginal row; <abbrev xmlns:xlink="http://www.w3.org/1999/xlink" xlink:title="macronuclear nodules" xlink:type="simple">MA</abbrev>, macronuclear nodules; <abbrev xmlns:xlink="http://www.w3.org/1999/xlink" xlink:title="micronuclei" xlink:type="simple">MI</abbrev>, micronuclei; P, paroral membrane; <abbrev xmlns:xlink="http://www.w3.org/1999/xlink" xlink:title="parabuccal cirral row" xlink:type="simple">PBR</abbrev>, parabuccal cirral row; <abbrev xmlns:xlink="http://www.w3.org/1999/xlink" xlink:title="pharyngeal fibers" xlink:type="simple">PF</abbrev>, pharyngeal fibers; <abbrev xmlns:xlink="http://www.w3.org/1999/xlink" xlink:title="right marginal row" xlink:type="simple">RM</abbrev>, right marginal row; <abbrev xmlns:xlink="http://www.w3.org/1999/xlink" xlink:title="right frontoventral row" xlink:type="simple">RVR</abbrev>, right frontoventral row. Scale bars: 50 µm (<bold>A–F</bold>) and 20 µm (<bold>H, I</bold>).</p></caption><graphic xmlns:xlink="http://www.w3.org/1999/xlink" xlink:href="zookeys-1275-345_article-181694__-g003.jpg" id="oo_1579025.jpg" position="float" orientation="portrait" xlink:type="simple"><uri content-type="original_file" xlink:type="simple">https://binary.pensoft.net/fig/1579025</uri></graphic></fig><fig id="F4" position="float" orientation="portrait"><object-id xmlns:xlink="http://www.w3.org/1999/xlink" content-type="doi" xlink:type="simple">10.3897/zookeys.1275.181694.figure4</object-id><object-id xmlns:xlink="http://www.w3.org/1999/xlink" content-type="arpha" xlink:type="simple">DF1870B1-3815-56D4-97EF-65BDF8D38A90</object-id><label>Figure 4.</label><caption><p>Line drawings of a protargol-impregnated morphostatic specimen (<bold>A, B</bold>) and dividers (<bold>C, D</bold>) of <italic><tp:taxon-name><tp:taxon-name-part taxon-name-part-type="genus" reg="Stichotricha">Stichotricha</tp:taxon-name-part> <tp:taxon-name-part taxon-name-part-type="species" reg="koreana">koreana</tp:taxon-name-part></tp:taxon-name></italic> sp. nov. <bold>A, B</bold>. Ventral (<bold>A</bold>) and dorsal (<bold>B</bold>) view showing body shape and ciliature; <bold>C</bold>. Ventral view of very early divider; note formation of oral primordium near left frontoventral row with contribution from 4–7 cirri; <bold>D</bold>. Ventral view of an early divider, showing the line of disoriented basal bodies right to the anterior half of oral primordium and the formation of new adoral membranelles at anterior end of oral primordium. Abbreviations: <abbrev xmlns:xlink="http://www.w3.org/1999/xlink" xlink:title="adoral zone of membranelles" xlink:type="simple">AZM</abbrev>, adoral zone of membranelles; <abbrev xmlns:xlink="http://www.w3.org/1999/xlink" xlink:title="caudal cirri" xlink:type="simple">CC</abbrev>, caudal cirrus; <abbrev xmlns:xlink="http://www.w3.org/1999/xlink" xlink:title="dorsal kineties 1" xlink:type="simple">DK1</abbrev>, 3, dorsal kineties 1.3; E, endoral membrane; <abbrev xmlns:xlink="http://www.w3.org/1999/xlink" xlink:title="frontal cirri" xlink:type="simple">FC1, 2</abbrev>, frontal cirri; <abbrev xmlns:xlink="http://www.w3.org/1999/xlink" xlink:title="left frontoventral row" xlink:type="simple">LVR</abbrev>, left frontoventral row; <abbrev xmlns:xlink="http://www.w3.org/1999/xlink" xlink:title="left marginal row" xlink:type="simple">LM</abbrev>, left marginal row; <abbrev xmlns:xlink="http://www.w3.org/1999/xlink" xlink:title="macronuclear nodules" xlink:type="simple">MA</abbrev>, macronuclear nodules; <abbrev xmlns:xlink="http://www.w3.org/1999/xlink" xlink:title="micronuclei" xlink:type="simple">MI</abbrev>, micronuclei; OP, oral primordium; P, paroral membrane; <abbrev xmlns:xlink="http://www.w3.org/1999/xlink" xlink:title="parabuccal cirral row" xlink:type="simple">PBR</abbrev>, parabuccal cirral row; <abbrev xmlns:xlink="http://www.w3.org/1999/xlink" xlink:title="right marginal row" xlink:type="simple">RM</abbrev>, right marginal row; <abbrev xmlns:xlink="http://www.w3.org/1999/xlink" xlink:title="right frontoventral row" xlink:type="simple">RVR</abbrev>, right frontoventral row. Scale bars: 50 µm.</p></caption><graphic xmlns:xlink="http://www.w3.org/1999/xlink" xlink:href="zookeys-1275-345_article-181694__-g004.jpg" id="oo_1579026.jpg" position="float" orientation="portrait" xlink:type="simple"><uri content-type="original_file" xlink:type="simple">https://binary.pensoft.net/fig/1579026</uri></graphic></fig><p>Adoral zone straight, distal end slightly extending to right, occupying ~ 58% of body length, composed of 71–94 membranelles. Cilia ~ 14 µm long in vivo. Buccal cavity deep, tear-drop shaped at base of narrowed anterior portion of body. Undulating membranes each composed of a single row of basal bodies, basal bodies in the paroral spaced more widely than those in the endoral; paroral 43–56 µm long, cilia 12–14 µm long in vivo; endoral 29–39 µm long, slightly sigmoid, shortened anteriorly (Figs <xref ref-type="fig" rid="F1">1A</xref>, <xref ref-type="fig" rid="F1">1C</xref>, <xref ref-type="fig" rid="F2">2D</xref>, <xref ref-type="fig" rid="F2">2F–H</xref>, <xref ref-type="fig" rid="F3">3A</xref>, <xref ref-type="fig" rid="F3">3D</xref>, <xref ref-type="fig" rid="F3">3E</xref>, <xref ref-type="fig" rid="F3">3G</xref>, <xref ref-type="fig" rid="F3">3H</xref>, <xref ref-type="fig" rid="F4">4A</xref>; Table <xref ref-type="table" rid="T1">1</xref>). Pharyngeal fibers curved towards right (Figs <xref ref-type="fig" rid="F1">1A</xref>, <xref ref-type="fig" rid="F2">2F</xref>, <xref ref-type="fig" rid="F2">2G</xref>, <xref ref-type="fig" rid="F3">3A</xref>, <xref ref-type="fig" rid="F3">3E</xref>).</p><table-wrap id="T1" position="float" orientation="portrait"><label>Table 1.</label><caption><p>Morphometric data on <italic><tp:taxon-name><tp:taxon-name-part taxon-name-part-type="genus" reg="Stichotricha">Stichotricha</tp:taxon-name-part> <tp:taxon-name-part taxon-name-part-type="species" reg="koreana">koreana</tp:taxon-name-part></tp:taxon-name></italic> sp. nov.</p></caption><table><tbody><tr><th rowspan="1" colspan="1">Characteristic<sup>a</sup></th><th rowspan="1" colspan="1">
                      <abbrev xmlns:xlink="http://www.w3.org/1999/xlink" xlink:title="holotype" xlink:type="simple">HT</abbrev>
                    </th><th rowspan="1" colspan="1">
                      <abbrev xmlns:xlink="http://www.w3.org/1999/xlink" xlink:title="arithmetic mean" xlink:type="simple">Mean</abbrev>
                    </th><th rowspan="1" colspan="1">M</th><th rowspan="1" colspan="1">
                      <abbrev xmlns:xlink="http://www.w3.org/1999/xlink" xlink:title="standard deviation" xlink:type="simple">SD</abbrev>
                    </th><th rowspan="1" colspan="1">
                      <abbrev xmlns:xlink="http://www.w3.org/1999/xlink" xlink:title="standard error of arithmetic mean" xlink:type="simple">SE</abbrev>
                    </th><th rowspan="1" colspan="1">
                      <abbrev xmlns:xlink="http://www.w3.org/1999/xlink" xlink:title="coefficient of variation in %" xlink:type="simple">CV</abbrev>
                    </th><th rowspan="1" colspan="1">Min</th><th rowspan="1" colspan="1">
                      <abbrev xmlns:xlink="http://www.w3.org/1999/xlink" xlink:title="maximum" xlink:type="simple">Max</abbrev>
                    </th><th rowspan="1" colspan="1">
                      <italic>n</italic>
                    </th></tr><tr><td rowspan="1" colspan="1">Body, length (in vivo)</td><td rowspan="1" colspan="1">-</td><td rowspan="1" colspan="1">193.5</td><td rowspan="1" colspan="1">196.0</td><td rowspan="1" colspan="1">14.5</td><td rowspan="1" colspan="1">4.4</td><td rowspan="1" colspan="1">7.5</td><td rowspan="1" colspan="1">172.0</td><td rowspan="1" colspan="1">217.0</td><td rowspan="1" colspan="1">11</td></tr><tr><td rowspan="1" colspan="1">Body, width (in vivo)</td><td rowspan="1" colspan="1">-</td><td rowspan="1" colspan="1">51.9</td><td rowspan="1" colspan="1">52.0</td><td rowspan="1" colspan="1">8.5</td><td rowspan="1" colspan="1">2.6</td><td rowspan="1" colspan="1">16.3</td><td rowspan="1" colspan="1">42.0</td><td rowspan="1" colspan="1">62.0</td><td rowspan="1" colspan="1">11</td></tr><tr><td rowspan="1" colspan="1">Body length:width, ratio (in vivo)</td><td rowspan="1" colspan="1">-</td><td rowspan="1" colspan="1">3.8</td><td rowspan="1" colspan="1">3.8</td><td rowspan="1" colspan="1">0.5</td><td rowspan="1" colspan="1">0.2</td><td rowspan="1" colspan="1">13.7</td><td rowspan="1" colspan="1">3.0</td><td rowspan="1" colspan="1">4.5</td><td rowspan="1" colspan="1">11</td></tr><tr><td rowspan="1" colspan="1">Body, length</td><td rowspan="1" colspan="1">159.0</td><td rowspan="1" colspan="1">153.0</td><td rowspan="1" colspan="1">154.0</td><td rowspan="1" colspan="1">11.3</td><td rowspan="1" colspan="1">2.4</td><td rowspan="1" colspan="1">7.4</td><td rowspan="1" colspan="1">136.0</td><td rowspan="1" colspan="1">170.0</td><td rowspan="1" colspan="1">23</td></tr><tr><td rowspan="1" colspan="1">Body, width</td><td rowspan="1" colspan="1">55.0</td><td rowspan="1" colspan="1">45.3</td><td rowspan="1" colspan="1">46.0</td><td rowspan="1" colspan="1">4.9</td><td rowspan="1" colspan="1">1.0</td><td rowspan="1" colspan="1">10.7</td><td rowspan="1" colspan="1">36.0</td><td rowspan="1" colspan="1">55.0</td><td rowspan="1" colspan="1">23</td></tr><tr><td rowspan="1" colspan="1">Body length:width, ratio</td><td rowspan="1" colspan="1">2.9</td><td rowspan="1" colspan="1">3.4</td><td rowspan="1" colspan="1">3.4</td><td rowspan="1" colspan="1">0.3</td><td rowspan="1" colspan="1">0.1</td><td rowspan="1" colspan="1">9.4</td><td rowspan="1" colspan="1">2.9</td><td rowspan="1" colspan="1">4.1</td><td rowspan="1" colspan="1">23</td></tr><tr><td rowspan="1" colspan="1">Anterior body end to proximal end of <abbrev xmlns:xlink="http://www.w3.org/1999/xlink" xlink:title="adoral zone of membranelles" xlink:type="simple">AZM</abbrev>, distance</td><td rowspan="1" colspan="1">94.0</td><td rowspan="1" colspan="1">88.0</td><td rowspan="1" colspan="1">86.0</td><td rowspan="1" colspan="1">7.7</td><td rowspan="1" colspan="1">1.6</td><td rowspan="1" colspan="1">8.7</td><td rowspan="1" colspan="1">78.0</td><td rowspan="1" colspan="1">110.0</td><td rowspan="1" colspan="1">23</td></tr><tr><td rowspan="1" colspan="1">Anterior body end to proximal end of <abbrev xmlns:xlink="http://www.w3.org/1999/xlink" xlink:title="adoral zone of membranelles" xlink:type="simple">AZM</abbrev>, % of body length</td><td rowspan="1" colspan="1">59.1</td><td rowspan="1" colspan="1">57.7</td><td rowspan="1" colspan="1">56.9</td><td rowspan="1" colspan="1">4.3</td><td rowspan="1" colspan="1">0.9</td><td rowspan="1" colspan="1">7.4</td><td rowspan="1" colspan="1">50.0</td><td rowspan="1" colspan="1">65.1</td><td rowspan="1" colspan="1">23</td></tr><tr><td rowspan="1" colspan="1">Adoral membranelles, width of largest base</td><td rowspan="1" colspan="1">5.5</td><td rowspan="1" colspan="1">5.5</td><td rowspan="1" colspan="1">5.5</td><td rowspan="1" colspan="1">0.6</td><td rowspan="1" colspan="1">0.1</td><td rowspan="1" colspan="1">10.9</td><td rowspan="1" colspan="1">4.5</td><td rowspan="1" colspan="1">7.0</td><td rowspan="1" colspan="1">21</td></tr><tr><td rowspan="1" colspan="1">Adoral membranelles, number</td><td rowspan="1" colspan="1">79.0</td><td rowspan="1" colspan="1">79.4</td><td rowspan="1" colspan="1">79.0</td><td rowspan="1" colspan="1">4.9</td><td rowspan="1" colspan="1">1.1</td><td rowspan="1" colspan="1">6.2</td><td rowspan="1" colspan="1">71.0</td><td rowspan="1" colspan="1">94.0</td><td rowspan="1" colspan="1">21</td></tr><tr><td rowspan="1" colspan="1">Paroral membrane, length</td><td rowspan="1" colspan="1">52.0</td><td rowspan="1" colspan="1">47.7</td><td rowspan="1" colspan="1">47.0</td><td rowspan="1" colspan="1">3.6</td><td rowspan="1" colspan="1">0.8</td><td rowspan="1" colspan="1">7.5</td><td rowspan="1" colspan="1">43.0</td><td rowspan="1" colspan="1">56.0</td><td rowspan="1" colspan="1">19</td></tr><tr><td rowspan="1" colspan="1">Anterior body end to <abbrev xmlns:xlink="http://www.w3.org/1999/xlink" xlink:title="paroral membrane" xlink:type="simple">PM</abbrev>, distance</td><td rowspan="1" colspan="1">37.0</td><td rowspan="1" colspan="1">35.6</td><td rowspan="1" colspan="1">35.0</td><td rowspan="1" colspan="1">5.2</td><td rowspan="1" colspan="1">1.2</td><td rowspan="1" colspan="1">14.6</td><td rowspan="1" colspan="1">28.0</td><td rowspan="1" colspan="1">48.0</td><td rowspan="1" colspan="1">19</td></tr><tr><td rowspan="1" colspan="1">Endoral membrane, length</td><td rowspan="1" colspan="1">36.0</td><td rowspan="1" colspan="1">32.6</td><td rowspan="1" colspan="1">32.0</td><td rowspan="1" colspan="1">2.5</td><td rowspan="1" colspan="1">0.5</td><td rowspan="1" colspan="1">7.6</td><td rowspan="1" colspan="1">29.0</td><td rowspan="1" colspan="1">39.0</td><td rowspan="1" colspan="1">21</td></tr><tr><td rowspan="1" colspan="1">Anterior body end to <abbrev xmlns:xlink="http://www.w3.org/1999/xlink" xlink:title="endoral membrane" xlink:type="simple">EM</abbrev>, distance</td><td rowspan="1" colspan="1">58.0</td><td rowspan="1" colspan="1">55.0</td><td rowspan="1" colspan="1">54.0</td><td rowspan="1" colspan="1">5.3</td><td rowspan="1" colspan="1">1.1</td><td rowspan="1" colspan="1">9.6</td><td rowspan="1" colspan="1">48.0</td><td rowspan="1" colspan="1">70.0</td><td rowspan="1" colspan="1">21</td></tr><tr><td rowspan="1" colspan="1">Nuclear figure, length</td><td rowspan="1" colspan="1">80.0</td><td rowspan="1" colspan="1">72.0</td><td rowspan="1" colspan="1">70.0</td><td rowspan="1" colspan="1">10.7</td><td rowspan="1" colspan="1">2.3</td><td rowspan="1" colspan="1">14.9</td><td rowspan="1" colspan="1">48.0</td><td rowspan="1" colspan="1">95.0</td><td rowspan="1" colspan="1">21</td></tr><tr><td rowspan="1" colspan="1">Anterior body end to anterior macronuclear nodule, distance</td><td rowspan="1" colspan="1">57.0</td><td rowspan="1" colspan="1">57.4</td><td rowspan="1" colspan="1">56.0</td><td rowspan="1" colspan="1">6.0</td><td rowspan="1" colspan="1">1.3</td><td rowspan="1" colspan="1">10.4</td><td rowspan="1" colspan="1">50.0</td><td rowspan="1" colspan="1">74.0</td><td rowspan="1" colspan="1">21</td></tr><tr><td rowspan="1" colspan="1">Posterior body end to posterior macronuclear nodule, distance</td><td rowspan="1" colspan="1">25.0</td><td rowspan="1" colspan="1">21.5</td><td rowspan="1" colspan="1">21.0</td><td rowspan="1" colspan="1">3.3</td><td rowspan="1" colspan="1">0.7</td><td rowspan="1" colspan="1">15.2</td><td rowspan="1" colspan="1">15.0</td><td rowspan="1" colspan="1">29.0</td><td rowspan="1" colspan="1">21</td></tr><tr><td rowspan="1" colspan="1">Anterior macronuclear nodule, length</td><td rowspan="1" colspan="1">18.0</td><td rowspan="1" colspan="1">17.7</td><td rowspan="1" colspan="1">17.0</td><td rowspan="1" colspan="1">2.7</td><td rowspan="1" colspan="1">0.6</td><td rowspan="1" colspan="1">15.4</td><td rowspan="1" colspan="1">12.0</td><td rowspan="1" colspan="1">23.0</td><td rowspan="1" colspan="1">19</td></tr><tr><td rowspan="1" colspan="1">Anterior macronuclear nodule, width</td><td rowspan="1" colspan="1">10.0</td><td rowspan="1" colspan="1">8.7</td><td rowspan="1" colspan="1">9.0</td><td rowspan="1" colspan="1">1.4</td><td rowspan="1" colspan="1">0.3</td><td rowspan="1" colspan="1">16.3</td><td rowspan="1" colspan="1">7.0</td><td rowspan="1" colspan="1">12.0</td><td rowspan="1" colspan="1">19</td></tr><tr><td rowspan="1" colspan="1">Posterior macronuclear nodule, length</td><td rowspan="1" colspan="1">20.0</td><td rowspan="1" colspan="1">17.7</td><td rowspan="1" colspan="1">18.0</td><td rowspan="1" colspan="1">1.9</td><td rowspan="1" colspan="1">0.4</td><td rowspan="1" colspan="1">10.9</td><td rowspan="1" colspan="1">14.0</td><td rowspan="1" colspan="1">21.0</td><td rowspan="1" colspan="1">19</td></tr><tr><td rowspan="1" colspan="1">Posterior macronuclear nodule, width</td><td rowspan="1" colspan="1">10.0</td><td rowspan="1" colspan="1">8.8</td><td rowspan="1" colspan="1">9.0</td><td rowspan="1" colspan="1">1.5</td><td rowspan="1" colspan="1">0.4</td><td rowspan="1" colspan="1">17.6</td><td rowspan="1" colspan="1">6.0</td><td rowspan="1" colspan="1">11.0</td><td rowspan="1" colspan="1">19</td></tr><tr><td rowspan="1" colspan="1">Macronuclear nodules, number</td><td rowspan="1" colspan="1">2.0</td><td rowspan="1" colspan="1">2.0</td><td rowspan="1" colspan="1">2.0</td><td rowspan="1" colspan="1">0.0</td><td rowspan="1" colspan="1">0.0</td><td rowspan="1" colspan="1">0.0</td><td rowspan="1" colspan="1">2.0</td><td rowspan="1" colspan="1">2.0</td><td rowspan="1" colspan="1">21</td></tr><tr><td rowspan="1" colspan="1">Anteriormost micronucleus, length</td><td rowspan="1" colspan="1">2.5</td><td rowspan="1" colspan="1">2.3</td><td rowspan="1" colspan="1">2.2</td><td rowspan="1" colspan="1">0.2</td><td rowspan="1" colspan="1">0.0</td><td rowspan="1" colspan="1">7.7</td><td rowspan="1" colspan="1">2.0</td><td rowspan="1" colspan="1">2.5</td><td rowspan="1" colspan="1">19</td></tr><tr><td rowspan="1" colspan="1">Anteriormost micronucleus, width</td><td rowspan="1" colspan="1">2.0</td><td rowspan="1" colspan="1">2.1</td><td rowspan="1" colspan="1">2.0</td><td rowspan="1" colspan="1">0.1</td><td rowspan="1" colspan="1">0.0</td><td rowspan="1" colspan="1">6.3</td><td rowspan="1" colspan="1">2.0</td><td rowspan="1" colspan="1">2.5</td><td rowspan="1" colspan="1">19</td></tr><tr><td rowspan="1" colspan="1">Micronuclei, number</td><td rowspan="1" colspan="1">3.0</td><td rowspan="1" colspan="1">3.6</td><td rowspan="1" colspan="1">3.0</td><td rowspan="1" colspan="1">0.9</td><td rowspan="1" colspan="1">0.2</td><td rowspan="1" colspan="1">25.9</td><td rowspan="1" colspan="1">2.0</td><td rowspan="1" colspan="1">5.0</td><td rowspan="1" colspan="1">21</td></tr><tr><td rowspan="1" colspan="1">Anterior body end to right marginal row, distance</td><td rowspan="1" colspan="1">47.0</td><td rowspan="1" colspan="1">54.6</td><td rowspan="1" colspan="1">54.0</td><td rowspan="1" colspan="1">7.1</td><td rowspan="1" colspan="1">1.6</td><td rowspan="1" colspan="1">13.1</td><td rowspan="1" colspan="1">44.0</td><td rowspan="1" colspan="1">71.0</td><td rowspan="1" colspan="1">21</td></tr><tr><td rowspan="1" colspan="1">Right marginal row, number of cirri</td><td rowspan="1" colspan="1">56.0</td><td rowspan="1" colspan="1">53.0</td><td rowspan="1" colspan="1">54.0</td><td rowspan="1" colspan="1">4.0</td><td rowspan="1" colspan="1">0.9</td><td rowspan="1" colspan="1">7.6</td><td rowspan="1" colspan="1">43.0</td><td rowspan="1" colspan="1">59.0</td><td rowspan="1" colspan="1">21</td></tr><tr><td rowspan="1" colspan="1">Anterior body end to left marginal row, distance</td><td rowspan="1" colspan="1">74.0</td><td rowspan="1" colspan="1">68.2</td><td rowspan="1" colspan="1">66.0</td><td rowspan="1" colspan="1">8.8</td><td rowspan="1" colspan="1">1.9</td><td rowspan="1" colspan="1">12.9</td><td rowspan="1" colspan="1">55.0</td><td rowspan="1" colspan="1">90.0</td><td rowspan="1" colspan="1">21</td></tr><tr><td rowspan="1" colspan="1">Left marginal row, number of cirri</td><td rowspan="1" colspan="1">54.0</td><td rowspan="1" colspan="1">52.5</td><td rowspan="1" colspan="1">54.0</td><td rowspan="1" colspan="1">3.5</td><td rowspan="1" colspan="1">0.8</td><td rowspan="1" colspan="1">6.8</td><td rowspan="1" colspan="1">46.0</td><td rowspan="1" colspan="1">57.0</td><td rowspan="1" colspan="1">21</td></tr><tr><td rowspan="1" colspan="1">Frontal cirri, number</td><td rowspan="1" colspan="1">2.0</td><td rowspan="1" colspan="1">2.0</td><td rowspan="1" colspan="1">2.0</td><td rowspan="1" colspan="1">0.0</td><td rowspan="1" colspan="1">0.0</td><td rowspan="1" colspan="1">0.0</td><td rowspan="1" colspan="1">2.0</td><td rowspan="1" colspan="1">2.0</td><td rowspan="1" colspan="1">21</td></tr><tr><td rowspan="1" colspan="1">Anterior body end to anterior <abbrev xmlns:xlink="http://www.w3.org/1999/xlink" xlink:title="buccal cirrus" xlink:type="simple">BC</abbrev>, distance</td><td rowspan="1" colspan="1">60.0</td><td rowspan="1" colspan="1">55.8</td><td rowspan="1" colspan="1">55.0</td><td rowspan="1" colspan="1">5.1</td><td rowspan="1" colspan="1">1.1</td><td rowspan="1" colspan="1">9.1</td><td rowspan="1" colspan="1">48.0</td><td rowspan="1" colspan="1">70.0</td><td rowspan="1" colspan="1">21</td></tr><tr><td rowspan="1" colspan="1">Anterior end of <abbrev xmlns:xlink="http://www.w3.org/1999/xlink" xlink:title="endoral membrane" xlink:type="simple">EM</abbrev> to anterior <abbrev xmlns:xlink="http://www.w3.org/1999/xlink" xlink:title="buccal cirrus" xlink:type="simple">BC</abbrev>, distance</td><td rowspan="1" colspan="1">2.0</td><td rowspan="1" colspan="1">0.9</td><td rowspan="1" colspan="1">1.0</td><td rowspan="1" colspan="1">0.9</td><td rowspan="1" colspan="1">0.2</td><td rowspan="1" colspan="1">99.6</td><td rowspan="1" colspan="1">0.0</td><td rowspan="1" colspan="1">3.0</td><td rowspan="1" colspan="1">21</td></tr><tr><td rowspan="1" colspan="1">Buccal cirri, number</td><td rowspan="1" colspan="1">1.0</td><td rowspan="1" colspan="1">1.1</td><td rowspan="1" colspan="1">1.0</td><td rowspan="1" colspan="1">0.3</td><td rowspan="1" colspan="1">0.1</td><td rowspan="1" colspan="1">28.5</td><td rowspan="1" colspan="1">1.0</td><td rowspan="1" colspan="1">2.0</td><td rowspan="1" colspan="1">19</td></tr><tr><td rowspan="1" colspan="1">Anterior body end to parabuccal row, distance</td><td rowspan="1" colspan="1">15.0</td><td rowspan="1" colspan="1">16.1</td><td rowspan="1" colspan="1">15.0</td><td rowspan="1" colspan="1">5.0</td><td rowspan="1" colspan="1">1.2</td><td rowspan="1" colspan="1">31.2</td><td rowspan="1" colspan="1">10.0</td><td rowspan="1" colspan="1">31.0</td><td rowspan="1" colspan="1">19</td></tr><tr><td rowspan="1" colspan="1">Parabuccal row, number of cirri</td><td rowspan="1" colspan="1">10.0</td><td rowspan="1" colspan="1">8.9</td><td rowspan="1" colspan="1">9.0</td><td rowspan="1" colspan="1">1.4</td><td rowspan="1" colspan="1">0.3</td><td rowspan="1" colspan="1">15.4</td><td rowspan="1" colspan="1">6.0</td><td rowspan="1" colspan="1">12.0</td><td rowspan="1" colspan="1">19</td></tr><tr><td rowspan="1" colspan="1">Frontoventral rows, number</td><td rowspan="1" colspan="1">2.0</td><td rowspan="1" colspan="1">2.0</td><td rowspan="1" colspan="1">3.0</td><td rowspan="1" colspan="1">0.0</td><td rowspan="1" colspan="1">0.0</td><td rowspan="1" colspan="1">0.0</td><td rowspan="1" colspan="1">2.0</td><td rowspan="1" colspan="1">2.0</td><td rowspan="1" colspan="1">21</td></tr><tr><td rowspan="1" colspan="1">Anterior body end to left frontoventral row, distance</td><td rowspan="1" colspan="1">31.0</td><td rowspan="1" colspan="1">30.0</td><td rowspan="1" colspan="1">31.0</td><td rowspan="1" colspan="1">6.7</td><td rowspan="1" colspan="1">1.5</td><td rowspan="1" colspan="1">22.3</td><td rowspan="1" colspan="1">18.0</td><td rowspan="1" colspan="1">39.0</td><td rowspan="1" colspan="1">19</td></tr><tr><td rowspan="1" colspan="1">Left frontoventral row, number of cirri</td><td rowspan="1" colspan="1">68.0</td><td rowspan="1" colspan="1">65.5</td><td rowspan="1" colspan="1">66.0</td><td rowspan="1" colspan="1">4.2</td><td rowspan="1" colspan="1">1.0</td><td rowspan="1" colspan="1">6.4</td><td rowspan="1" colspan="1">57.0</td><td rowspan="1" colspan="1">74.0</td><td rowspan="1" colspan="1">19</td></tr><tr><td rowspan="1" colspan="1">Anterior body end to right frontoventral row, distance</td><td rowspan="1" colspan="1">17.0</td><td rowspan="1" colspan="1">20.6</td><td rowspan="1" colspan="1">21.0</td><td rowspan="1" colspan="1">5.1</td><td rowspan="1" colspan="1">1.2</td><td rowspan="1" colspan="1">24.5</td><td rowspan="1" colspan="1">12.0</td><td rowspan="1" colspan="1">30.0</td><td rowspan="1" colspan="1">17</td></tr><tr><td rowspan="1" colspan="1">Right frontoventral row, number of cirri</td><td rowspan="1" colspan="1">65.0</td><td rowspan="1" colspan="1">63.5</td><td rowspan="1" colspan="1">64.0</td><td rowspan="1" colspan="1">5.5</td><td rowspan="1" colspan="1">1.3</td><td rowspan="1" colspan="1">8.7</td><td rowspan="1" colspan="1">55.0</td><td rowspan="1" colspan="1">75.0</td><td rowspan="1" colspan="1">19</td></tr><tr><td rowspan="1" colspan="1">Dorsal kineties, number</td><td rowspan="1" colspan="1">3.0</td><td rowspan="1" colspan="1">3.0</td><td rowspan="1" colspan="1">3.0</td><td rowspan="1" colspan="1">0.0</td><td rowspan="1" colspan="1">0.0</td><td rowspan="1" colspan="1">0.0</td><td rowspan="1" colspan="1">3.0</td><td rowspan="1" colspan="1">3.0</td><td rowspan="1" colspan="1">21</td></tr><tr><td rowspan="1" colspan="1">Anterior body end to dorsal kinety 1, distance</td><td rowspan="1" colspan="1">15.0</td><td rowspan="1" colspan="1">19.1</td><td rowspan="1" colspan="1">18.0</td><td rowspan="1" colspan="1">5.3</td><td rowspan="1" colspan="1">1.3</td><td rowspan="1" colspan="1">27.8</td><td rowspan="1" colspan="1">11.0</td><td rowspan="1" colspan="1">29.0</td><td rowspan="1" colspan="1">17</td></tr><tr><td rowspan="1" colspan="1">Dorsal kinety 1, number of bristles</td><td rowspan="1" colspan="1">41.0</td><td rowspan="1" colspan="1">41.6</td><td rowspan="1" colspan="1">41.0</td><td rowspan="1" colspan="1">3.2</td><td rowspan="1" colspan="1">0.8</td><td rowspan="1" colspan="1">7.7</td><td rowspan="1" colspan="1">38.0</td><td rowspan="1" colspan="1">49.0</td><td rowspan="1" colspan="1">17</td></tr><tr><td rowspan="1" colspan="1">Anterior body end to dorsal kinety 2, distance</td><td rowspan="1" colspan="1">8.0</td><td rowspan="1" colspan="1">5.4</td><td rowspan="1" colspan="1">6.0</td><td rowspan="1" colspan="1">2.6</td><td rowspan="1" colspan="1">0.6</td><td rowspan="1" colspan="1">47.6</td><td rowspan="1" colspan="1">2.0</td><td rowspan="1" colspan="1">10.0</td><td rowspan="1" colspan="1">17</td></tr><tr><td rowspan="1" colspan="1">Dorsal kinety 2, number of bristles</td><td rowspan="1" colspan="1">52.0</td><td rowspan="1" colspan="1">47.1</td><td rowspan="1" colspan="1">45.0</td><td rowspan="1" colspan="1">4.4</td><td rowspan="1" colspan="1">1.1</td><td rowspan="1" colspan="1">9.3</td><td rowspan="1" colspan="1">42.0</td><td rowspan="1" colspan="1">54.0</td><td rowspan="1" colspan="1">17</td></tr><tr><td rowspan="1" colspan="1">Anterior body end to dorsal kinety 3, distance</td><td rowspan="1" colspan="1">5.0</td><td rowspan="1" colspan="1">4.1</td><td rowspan="1" colspan="1">3.0</td><td rowspan="1" colspan="1">2.7</td><td rowspan="1" colspan="1">0.7</td><td rowspan="1" colspan="1">66.6</td><td rowspan="1" colspan="1">1.0</td><td rowspan="1" colspan="1">10.0</td><td rowspan="1" colspan="1">17</td></tr><tr><td rowspan="1" colspan="1">Dorsal kinety 3, number of bristles</td><td rowspan="1" colspan="1">48.0</td><td rowspan="1" colspan="1">42.1</td><td rowspan="1" colspan="1">41.0</td><td rowspan="1" colspan="1">4.7</td><td rowspan="1" colspan="1">1.1</td><td rowspan="1" colspan="1">11.1</td><td rowspan="1" colspan="1">37.0</td><td rowspan="1" colspan="1">49.0</td><td rowspan="1" colspan="1">17</td></tr><tr><td rowspan="1" colspan="1">Dorsal bristles, total number</td><td rowspan="1" colspan="1">141</td><td rowspan="1" colspan="1">131.1</td><td rowspan="1" colspan="1">126.0</td><td rowspan="1" colspan="1">9.2</td><td rowspan="1" colspan="1">2.2</td><td rowspan="1" colspan="1">7.0</td><td rowspan="1" colspan="1">120.0</td><td rowspan="1" colspan="1">146.0</td><td rowspan="1" colspan="1">17</td></tr><tr><td rowspan="1" colspan="1">Caudal cirri, number</td><td rowspan="1" colspan="1">3</td><td rowspan="1" colspan="1">3.1</td><td rowspan="1" colspan="1">3.0</td><td rowspan="1" colspan="1">0.3</td><td rowspan="1" colspan="1">0.1</td><td rowspan="1" colspan="1">9.7</td><td rowspan="1" colspan="1">3.0</td><td rowspan="1" colspan="1">4.0</td><td rowspan="1" colspan="1">21</td></tr></tbody></table><table-wrap-foot><fn><p><sup>a</sup> Data based, if not stated otherwise, on mounted, protargol-impregnated, and randomly selected specimens from a semipure culture. Measurements in µm. Abbreviations: <abbrev xmlns:xlink="http://www.w3.org/1999/xlink" xlink:title="adoral zone of membranelles" xlink:type="simple">AZM</abbrev>, adoral zone of membranelles; <abbrev xmlns:xlink="http://www.w3.org/1999/xlink" xlink:title="buccal cirrus" xlink:type="simple">BC</abbrev>, buccal cirrus; <abbrev xmlns:xlink="http://www.w3.org/1999/xlink" xlink:title="coefficient of variation in %" xlink:type="simple">CV</abbrev>, coefficient of variation in %; <abbrev xmlns:xlink="http://www.w3.org/1999/xlink" xlink:title="endoral membrane" xlink:type="simple">EM</abbrev>, endoral membrane; <abbrev xmlns:xlink="http://www.w3.org/1999/xlink" xlink:title="holotype" xlink:type="simple">HT</abbrev>, holotype; M, median; <abbrev xmlns:xlink="http://www.w3.org/1999/xlink" xlink:title="maximum" xlink:type="simple">Max</abbrev>, maximum; <abbrev xmlns:xlink="http://www.w3.org/1999/xlink" xlink:title="arithmetic mean" xlink:type="simple">Mean</abbrev>, arithmetic mean; <abbrev xmlns:xlink="http://www.w3.org/1999/xlink" xlink:title="minimum" xlink:type="simple">Min</abbrev>, minimum; <italic>n</italic>, number of individuals investigated; <abbrev xmlns:xlink="http://www.w3.org/1999/xlink" xlink:title="paroral membrane" xlink:type="simple">PM</abbrev>, paroral membrane; <abbrev xmlns:xlink="http://www.w3.org/1999/xlink" xlink:title="standard deviation" xlink:type="simple">SD</abbrev>, standard deviation; <abbrev xmlns:xlink="http://www.w3.org/1999/xlink" xlink:title="standard error of arithmetic mean" xlink:type="simple">SE</abbrev>, standard error of arithmetic mean.</p></fn></table-wrap-foot></table-wrap><p>Invariably two frontal cirri, with cilia ~ 14 µm long in vivo: frontal cirrus 1 (originating from anlage I) is located posterior of frontal cirrus 2 (originating from anlage II). Usually one buccal cirrus (2 of 19 specimens with two buccal cirri each), located ~ 1 µm posterior to the left of the anterior end of endoral membrane. Parabuccal row short with 6–12 cirri, commencing anteriorly at ~ 10% of body length and extending along the narrowed portion of body. Left frontoventral row with 57–74 cirri, commencing at ~ 20% of body length and ending terminally; right frontoventral row with 55–75 cirri, commencing at ~ 14% of body length and ending terminally. Both rows spiraling approximately half to one turn around body axis. Left marginal row extending from posterior portion of adoral zone to posterior body end, composed of 46–57 cirri; right marginal row commencing anteriorly at ~ 36% of body length, composed of 43–59 cirri. Both marginal rows curve approx. half a turn around long axis, ending terminally (Figs <xref ref-type="fig" rid="F1">1A</xref>, <xref ref-type="fig" rid="F1">1C</xref>, <xref ref-type="fig" rid="F1">1D</xref>, <xref ref-type="fig" rid="F2">2D–H</xref>, <xref ref-type="fig" rid="F3">3A–I</xref>, <xref ref-type="fig" rid="F4">4A</xref>, <xref ref-type="fig" rid="F4">4B</xref>; Table <xref ref-type="table" rid="T1">1</xref>).</p><p>Three dorsal kineties, bristles 4.0–5.0 µm long in vivo. Kinety 1 slightly shortened anteriorly (i.e., commencing at ~ 13% of body length), composed of 38–49 dikinetids; kineties 2 and 3 bipolar, with 42–54 and 37–49 dikinetids, respectively. Often 2–4 bristles were observed between kineties 2 and 3; however, it is unclear whether these are anteriormost bristles of kinety 3, which bends backwards, or are parental remnants. Three, rarely four, caudal cirri, one at the posterior end of each dorsal kinety (Figs <xref ref-type="fig" rid="F1">1C</xref>, <xref ref-type="fig" rid="F1">1D</xref>, <xref ref-type="fig" rid="F3">3B–F</xref>, <xref ref-type="fig" rid="F4">4A</xref>, <xref ref-type="fig" rid="F4">4B</xref>; Table <xref ref-type="table" rid="T1">1</xref>).</p></tp:treatment-sec><tp:treatment-sec><!--Section generated to contain objects referenced in tp:taxon-treatment.--><fig id="F5" position="float" orientation="portrait"><object-id xmlns:xlink="http://www.w3.org/1999/xlink" content-type="doi" xlink:type="simple">10.3897/zookeys.1275.181694.figure5</object-id><object-id xmlns:xlink="http://www.w3.org/1999/xlink" content-type="arpha" xlink:type="simple">25BBD5DE-7AB3-5B94-A3F5-0033D7413395</object-id><label>Figure 5.</label><caption><p>Line drawings of protargol-impregnated dividers of <italic><tp:taxon-name><tp:taxon-name-part taxon-name-part-type="genus" reg="Stichotricha">Stichotricha</tp:taxon-name-part> <tp:taxon-name-part taxon-name-part-type="species" reg="koreana">koreana</tp:taxon-name-part></tp:taxon-name></italic> sp. nov. <bold>A</bold>. Ventral view of an early divider, showing morphogenetic events on ventral surface. Note proliferation of oral primordium and formation of two anlagen, with right segment forming opisthe anlage III (arrowhead); <bold>B</bold>. Anlage II (arrowhead) of the proter is formed by the disaggregation of the parental buccal cirrus, while anlage III (double arrowheads) develops through the disaggregation of the posterior two or three cirri of the parabuccal row; <bold>C, D</bold>. Ventral (<bold>C</bold>) and dorsal (<bold>D</bold>) view of an early divider, showing the new adoral membranelles differentiating posteriorly near to the end of the oral primordium and the within-row anlagen begins to form at two levels in each dorsal kinety. Abbreviations: <abbrev xmlns:xlink="http://www.w3.org/1999/xlink" xlink:title="adoral zone of membranelles" xlink:type="simple">AZM</abbrev>, adoral zone of membranelles; DKA, dorsal kinety anlage; E, endoral membrane; <abbrev xmlns:xlink="http://www.w3.org/1999/xlink" xlink:title="left frontoventral row" xlink:type="simple">LVR</abbrev>, left frontoventral row; <abbrev xmlns:xlink="http://www.w3.org/1999/xlink" xlink:title="left marginal row" xlink:type="simple">LM</abbrev>, left marginal row; <abbrev xmlns:xlink="http://www.w3.org/1999/xlink" xlink:title="macronuclear nodules" xlink:type="simple">MA</abbrev>, macronuclear nodules; OP, oral primordium; P, paroral membrane; <abbrev xmlns:xlink="http://www.w3.org/1999/xlink" xlink:title="parabuccal cirral row" xlink:type="simple">PBR</abbrev>, parabuccal cirral row; <abbrev xmlns:xlink="http://www.w3.org/1999/xlink" xlink:title="right marginal row" xlink:type="simple">RM</abbrev>, right marginal row; <abbrev xmlns:xlink="http://www.w3.org/1999/xlink" xlink:title="right frontoventral row" xlink:type="simple">RVR</abbrev>, right frontoventral row. Scale bars: 50 µm.</p></caption><graphic xmlns:xlink="http://www.w3.org/1999/xlink" xlink:href="zookeys-1275-345_article-181694__-g005.jpg" id="oo_1579027.jpg" position="float" orientation="portrait" xlink:type="simple"><uri content-type="original_file" xlink:type="simple">https://binary.pensoft.net/fig/1579027</uri></graphic></fig><fig id="F6" position="float" orientation="portrait"><object-id xmlns:xlink="http://www.w3.org/1999/xlink" content-type="doi" xlink:type="simple">10.3897/zookeys.1275.181694.figure6</object-id><object-id xmlns:xlink="http://www.w3.org/1999/xlink" content-type="arpha" xlink:type="simple">E0C4EFC6-7EAA-5230-9153-7B8913EDA9DC</object-id><label>Figure 6.</label><caption><p>Line drawings of protargol-impregnated middle (A, B) and late (C, D) dividers of <italic><tp:taxon-name><tp:taxon-name-part taxon-name-part-type="genus" reg="Stichotricha">Stichotricha</tp:taxon-name-part> <tp:taxon-name-part taxon-name-part-type="species" reg="koreana">koreana</tp:taxon-name-part></tp:taxon-name></italic> sp. nov. <bold>A, B</bold>. Ventral (<bold>A</bold>) and dorsal (<bold>B</bold>) view showing the formation of anlagen I–III for proter and opisthe. Opisthe anlagen I–III generated from the oral primordium. Note anlagen for frontoventral rows, marginal rows, and dorsal kineties originate within-row at two levels. Macronuclear nodules fuse into a single mass; <bold>C, D</bold>. Anlage I produces undulating membranes and frontal cirrus 1; anlage II produces frontal cirrus 2 and buccal cirri; anlage III forms short parabuccal row, but no frontal cirrus. Three caudal cirri, each formed at the posterior end of a newly formed dorsal kinety. At this stage, macronuclear nodules begin second division, and micronuclei divide mitotically. Abbreviations: <abbrev xmlns:xlink="http://www.w3.org/1999/xlink" xlink:title="adoral membranelles" xlink:type="simple">AM</abbrev>, adoral membranelles, <abbrev xmlns:xlink="http://www.w3.org/1999/xlink" xlink:title="adoral zone of membranelles" xlink:type="simple">AZM</abbrev>, adoral zone of membranelles; <abbrev xmlns:xlink="http://www.w3.org/1999/xlink" xlink:title="buccal cirrus" xlink:type="simple">BC</abbrev>, buccal cirrus; <abbrev xmlns:xlink="http://www.w3.org/1999/xlink" xlink:title="caudal cirri" xlink:type="simple">CC</abbrev>, caudal cirri; <abbrev xmlns:xlink="http://www.w3.org/1999/xlink" xlink:title="dorsal kinety 3" xlink:type="simple">DK3</abbrev>, dorsal kinety 3; DK1A, 3A, dorsal kineties 1, 3 anlagen; E, endoral membrane; <abbrev xmlns:xlink="http://www.w3.org/1999/xlink" xlink:title="left marginal row" xlink:type="simple">LM</abbrev>, left marginal row; LMA, left marginal row anlage; <abbrev xmlns:xlink="http://www.w3.org/1999/xlink" xlink:title="left frontoventral row" xlink:type="simple">LVR</abbrev>, left frontoventral row; <abbrev xmlns:xlink="http://www.w3.org/1999/xlink" xlink:title="macronuclear nodules" xlink:type="simple">MA</abbrev>, macronuclear nodules; <abbrev xmlns:xlink="http://www.w3.org/1999/xlink" xlink:title="micronuclei" xlink:type="simple">MI</abbrev>, micronuclei; P, paroral membrane; <abbrev xmlns:xlink="http://www.w3.org/1999/xlink" xlink:title="parabuccal cirral row" xlink:type="simple">PBR</abbrev>, parabuccal cirral row; <abbrev xmlns:xlink="http://www.w3.org/1999/xlink" xlink:title="right marginal row" xlink:type="simple">RM</abbrev>, right marginal row; RMA, right marginal row anlage; <abbrev xmlns:xlink="http://www.w3.org/1999/xlink" xlink:title="right frontoventral row" xlink:type="simple">RVR</abbrev>, right frontoventral row. Roman numerals denote cirral anlagen. Scale bars: 50 µm.</p></caption><graphic xmlns:xlink="http://www.w3.org/1999/xlink" xlink:href="zookeys-1275-345_article-181694__-g006.jpg" id="oo_1579028.jpg" position="float" orientation="portrait" xlink:type="simple"><uri content-type="original_file" xlink:type="simple">https://binary.pensoft.net/fig/1579028</uri></graphic></fig><fig id="F7" position="float" orientation="portrait"><object-id xmlns:xlink="http://www.w3.org/1999/xlink" content-type="doi" xlink:type="simple">10.3897/zookeys.1275.181694.figure7</object-id><object-id xmlns:xlink="http://www.w3.org/1999/xlink" content-type="arpha" xlink:type="simple">096847AB-0C75-5EF6-B9E0-BD05BBCD8B47</object-id><label>Figure 7.</label><caption><p>Photomicrographs of protargol-impregnated, early dividers of <italic><tp:taxon-name><tp:taxon-name-part taxon-name-part-type="genus" reg="Stichotricha">Stichotricha</tp:taxon-name-part> <tp:taxon-name-part taxon-name-part-type="species" reg="koreana">koreana</tp:taxon-name-part></tp:taxon-name></italic> sp. nov. <bold>A, B</bold>. Ventral views showing the formation of oral primordium (<bold>A</bold>) and the disoriented basal bodies right to anterior portion of oral primordium to form anlagen I–III; <bold>C–G</bold>. Proliferation of oral primordium and formation of three anlagen each for proter and opisthe. Arrowhead in C, E, and F indicates the anlage II, which originates from anlage I, while double arrowhead indicates anlage III. Note the within-row formation of ventral, marginal, and dorsal kinety rows; <bold>H</bold>. Arrowhead points to the formation of anlage II for the proter via disaggregation of buccal cirrus; double arrowheads indicate formation of anlage III for the proter through disaggregation of the 3–5 posterior cirri of parabuccal row. Abbreviations: <abbrev xmlns:xlink="http://www.w3.org/1999/xlink" xlink:title="adoral membranelles" xlink:type="simple">AM</abbrev>, adoral membranelles; <abbrev xmlns:xlink="http://www.w3.org/1999/xlink" xlink:title="adoral zone of membranelles" xlink:type="simple">AZM</abbrev>, adoral zone of membranelles; <abbrev xmlns:xlink="http://www.w3.org/1999/xlink" xlink:title="buccal cirrus" xlink:type="simple">BC</abbrev>, buccal cirrus; <abbrev xmlns:xlink="http://www.w3.org/1999/xlink" xlink:title="caudal cirri" xlink:type="simple">CC</abbrev>, caudal cirri; DKA, dorsal kinety anlage; E, endoral membrane; FC1, frontal cirrus 1; <abbrev xmlns:xlink="http://www.w3.org/1999/xlink" xlink:title="left frontoventral row" xlink:type="simple">LVR</abbrev>, left frontoventral row; <abbrev xmlns:xlink="http://www.w3.org/1999/xlink" xlink:title="left marginal row" xlink:type="simple">LM</abbrev>, left marginal row; <abbrev xmlns:xlink="http://www.w3.org/1999/xlink" xlink:title="macronuclear nodules" xlink:type="simple">MA</abbrev>, macronuclear nodules; <abbrev xmlns:xlink="http://www.w3.org/1999/xlink" xlink:title="micronuclei" xlink:type="simple">MI</abbrev>, micronuclei; OP, oral primordium; P, paroral membrane; <abbrev xmlns:xlink="http://www.w3.org/1999/xlink" xlink:title="parabuccal cirral row" xlink:type="simple">PBR</abbrev>, parabuccal cirral row; <abbrev xmlns:xlink="http://www.w3.org/1999/xlink" xlink:title="right marginal row" xlink:type="simple">RM</abbrev>, right marginal row; <abbrev xmlns:xlink="http://www.w3.org/1999/xlink" xlink:title="right frontoventral row" xlink:type="simple">RVR</abbrev>, right frontoventral row. Scale bars: 50 µm.</p></caption><graphic xmlns:xlink="http://www.w3.org/1999/xlink" xlink:href="zookeys-1275-345_article-181694__-g007.jpg" id="oo_1579029.jpg" position="float" orientation="portrait" xlink:type="simple"><uri content-type="original_file" xlink:type="simple">https://binary.pensoft.net/fig/1579029</uri></graphic></fig><fig id="F8" position="float" orientation="portrait"><object-id xmlns:xlink="http://www.w3.org/1999/xlink" content-type="doi" xlink:type="simple">10.3897/zookeys.1275.181694.figure8</object-id><object-id xmlns:xlink="http://www.w3.org/1999/xlink" content-type="arpha" xlink:type="simple">C12AC1DB-348A-5134-A2A4-EC51E0AC6508</object-id><label>Figure 8.</label><caption><p>Photomicrographs of protargol-impregnated dividers of <italic><tp:taxon-name><tp:taxon-name-part taxon-name-part-type="genus" reg="Stichotricha">Stichotricha</tp:taxon-name-part> <tp:taxon-name-part taxon-name-part-type="species" reg="koreana">koreana</tp:taxon-name-part></tp:taxon-name></italic> sp. nov. <bold>A–C</bold>. Middle (<bold>A, B</bold>) and late (<bold>C</bold>) divider showing the formation of three anlagen for the proter (arrowhead points to anlage II; double arrowheads to anlage III) and three anlagen for opisthe, originating from oral primordium. Asterisk in (<bold>A</bold>) indicates a short additional anlage observed on several occasions in the opisthe, which later joins with the proliferating anlage II. Anlagen for frontoventral rows; marginal rows; and dorsal kineties are formed within-row at two levels. Macronuclear nodules fuse into a single mass (<bold>A, B</bold>) and then divide two times to form two nodules in each daughter cell in later stage (<bold>C</bold>). Abbreviations: <abbrev xmlns:xlink="http://www.w3.org/1999/xlink" xlink:title="adoral membranelles" xlink:type="simple">AM</abbrev>, adoral membranelles; <abbrev xmlns:xlink="http://www.w3.org/1999/xlink" xlink:title="adoral zone of membranelles" xlink:type="simple">AZM</abbrev>, Adoral zone of membranelles; <abbrev xmlns:xlink="http://www.w3.org/1999/xlink" xlink:title="caudal cirri" xlink:type="simple">CC</abbrev>, caudal cirri; <abbrev xmlns:xlink="http://www.w3.org/1999/xlink" xlink:title="dorsal kinety 3" xlink:type="simple">DK3</abbrev>, dorsal kinety 3; <abbrev xmlns:xlink="http://www.w3.org/1999/xlink" xlink:title="frontal cirri" xlink:type="simple">FC1, 2</abbrev>, frontal cirri; <abbrev xmlns:xlink="http://www.w3.org/1999/xlink" xlink:title="left frontoventral row" xlink:type="simple">LVR</abbrev>, left frontoventral row; <abbrev xmlns:xlink="http://www.w3.org/1999/xlink" xlink:title="left marginal row" xlink:type="simple">LM</abbrev>, left marginal row; <abbrev xmlns:xlink="http://www.w3.org/1999/xlink" xlink:title="macronuclear nodules" xlink:type="simple">MA</abbrev>, macronuclear nodules; <abbrev xmlns:xlink="http://www.w3.org/1999/xlink" xlink:title="right marginal row" xlink:type="simple">RM</abbrev>, right marginal row; <abbrev xmlns:xlink="http://www.w3.org/1999/xlink" xlink:title="right frontoventral row" xlink:type="simple">RVR</abbrev>, right frontoventral row; <abbrev xmlns:xlink="http://www.w3.org/1999/xlink" xlink:title="undulating membranes" xlink:type="simple">UM</abbrev>, undulating membranes. Roman numerals denote cirral anlagen. Scale bars: 50 µm.</p></caption><graphic xmlns:xlink="http://www.w3.org/1999/xlink" xlink:href="zookeys-1275-345_article-181694__-g008.jpg" id="oo_1579030.jpg" position="float" orientation="portrait" xlink:type="simple"><uri content-type="original_file" xlink:type="simple">https://binary.pensoft.net/fig/1579030</uri></graphic></fig><fig id="F9" position="float" orientation="portrait"><object-id xmlns:xlink="http://www.w3.org/1999/xlink" content-type="doi" xlink:type="simple">10.3897/zookeys.1275.181694.figure9</object-id><object-id xmlns:xlink="http://www.w3.org/1999/xlink" content-type="arpha" xlink:type="simple">8C037963-F840-5800-9D38-D87A1D0FE4B6</object-id><label>Figure 9.</label><caption><p>Photomicrographs of protargol-impregnated, late dividers of <italic><tp:taxon-name><tp:taxon-name-part taxon-name-part-type="genus" reg="Stichotricha">Stichotricha</tp:taxon-name-part> <tp:taxon-name-part taxon-name-part-type="species" reg="koreana">koreana</tp:taxon-name-part></tp:taxon-name></italic> sp. nov. <bold>A–D</bold>. Specimens showing events on ventral (<bold>A, C</bold>) and dorsal (<bold>B, D</bold>) surfaces. Arrowheads in (<bold>A, C</bold>) point to newly formed buccal cirri; asterisk in (<bold>A</bold>) indicates newly-formed short parabuccal row. Note that anlage I produces undulating membranes and frontal cirrus 1, anlage II produces frontal cirrus 2 and buccal cirrus, and anlage III forms parabuccal row, but no frontal cirrus. Three caudal cirri, each is formed at posterior end of a newly developed dorsal kinety. At this stage, macronuclear nodules complete their second division, resulting in two nodules per daughter cell. Abbreviations: <abbrev xmlns:xlink="http://www.w3.org/1999/xlink" xlink:title="adoral zone of membranelles" xlink:type="simple">AZM</abbrev>, adoral zone of membranelles; <abbrev xmlns:xlink="http://www.w3.org/1999/xlink" xlink:title="caudal cirri" xlink:type="simple">CC</abbrev>, caudal cirri; <abbrev xmlns:xlink="http://www.w3.org/1999/xlink" xlink:title="dorsal kinety 3" xlink:type="simple">DK3</abbrev>, dorsal kinety 3; E, endoral membrane; <abbrev xmlns:xlink="http://www.w3.org/1999/xlink" xlink:title="frontal cirri" xlink:type="simple">FC1, 2</abbrev>, frontal cirri; <abbrev xmlns:xlink="http://www.w3.org/1999/xlink" xlink:title="left frontoventral row" xlink:type="simple">LVR</abbrev>, left frontoventral row; <abbrev xmlns:xlink="http://www.w3.org/1999/xlink" xlink:title="left marginal row" xlink:type="simple">LM</abbrev>, left marginal row; <abbrev xmlns:xlink="http://www.w3.org/1999/xlink" xlink:title="macronuclear nodules" xlink:type="simple">MA</abbrev>, macronuclear nodules; <abbrev xmlns:xlink="http://www.w3.org/1999/xlink" xlink:title="micronuclei" xlink:type="simple">MI</abbrev>, micronuclei; P, paroral membrane; <abbrev xmlns:xlink="http://www.w3.org/1999/xlink" xlink:title="right marginal row" xlink:type="simple">RM</abbrev>, right marginal row; <abbrev xmlns:xlink="http://www.w3.org/1999/xlink" xlink:title="right frontoventral row" xlink:type="simple">RVR</abbrev>, right frontoventral row. Scale bars: 50 µm.</p></caption><graphic xmlns:xlink="http://www.w3.org/1999/xlink" xlink:href="zookeys-1275-345_article-181694__-g009.jpg" id="oo_1579031.jpg" position="float" orientation="portrait" xlink:type="simple"><uri content-type="original_file" xlink:type="simple">https://binary.pensoft.net/fig/1579031</uri></graphic></fig></tp:treatment-sec></tp:taxon-treatment>
